# Supplementary material for: Functional Characterization of a Novel Oxidative Stress Protection Protein in the Pathogenic Yeast Candida glabrata
Source: Front Genet. 2020 Sep 25;11:530915. doi: 10.3389/fgene.2020.530915 (PMC7545072; doi:10.3389/fgene.2020.530915)
Supplement: Supplementary Table 1 — Primers used in this work for the generation of ORI1 deletion strains and ORF amplification for plasmid construction. [file Table_1.XLSX]

## Sheet: Sheet1
Oligo Name	Sequence 5' to 3'
KanMx cassette for	ATGATTGAACAAGATGGATTGCACGCAGG
KanMx cassette rev	TCAAGAACTCGTCAAGAAGGCGATAGAA
Ori1 KanMx del for	TACAAGGTGTCCTACTGATTTCATTTGCTCatgattgaacaagatggattgcacgcagg
Ori1 KanMx del rev	CATGTTGGGCATTCACAGAACAAATACACTtcagaagaactcgtcaagaaggcgatagaa
Ori1F	GGTCTCATGCGTTTCCCTCTTCCTCT
Ori1R	CCAGAGACACCATGCAAGAACGACAG
ORI1_SGA starter for	AC AAA AAA GCA GGC TTCATGCGTTTCCCTCTTCCTCTCGAGAGCCAG
ORI1_SGA starter rev	TA CAA GAA AGC TGG GTC GCAAGATATTACACCATGCAAGAACGACAG
