# Supplementary material for: Functional Characterization of a Novel Oxidative Stress Protection Protein in the Pathogenic Yeast Candida glabrata
Source: Front Genet. 2020 Sep 25;11:530915. doi: 10.3389/fgene.2020.530915 (PMC7545072; doi:10.3389/fgene.2020.530915)
Supplement: Supplementary Table 2 — Analysis of SGA screen with ORI11 (CAGL0G06710g) as the gene of interest. [file Table_2.XLSX]

## Sheet: Oxidative stress
Query ORF	ORF	SGD	Interaction type*	Number of hits	Description
Function Unknown			SL = synthetic lethal; SS = synthetic sick. All hits SL, were screened again via transformation and screening on stress media	(screens are perfromed in triplicate)
CAGL0G06710g	YML087C	AIM33	SL	3	Putative protein of unknown function, highly conserved across species; homolog of human CYB5R4; null mutant displays reduced frequency of mitochondrial genome loss; AIM33 has a paralog, PGA3, that arose from the whole genome duplication
CAGL0G06710g	YAL034C	FUN19	SS	3	Non-essential protein of unknown function; expression induced in response to heat stress; FUN19 has a paralog, YOR338W, that arose from the whole genome duplication
CAGL0G06710g	YBR250W	SPO23	SL	3	Protein of unknown function; associates with meiosis-specific protein Spo1p
CAGL0G06710g	YLR063W	YLR063W	SL	3	Putative S-adenosylmethionine-dependent methyltransferase; green fluorescent protein (GFP)-fusion protein localizes to the cytoplasm; YLR063W is not an essential gene
CAGL0G06710g	YHR131C	YHR131C	SS	3	Putative protein of unknown function; GFP-fusion protein localizes to the cytoplasm; overexpression causes cell cycle delay or arrest; contains a PH domain and binds phosphatidylinositols and other lipids in a large-scale study; YHR131C has a paralog, YNL144C, that arose from the whole genome duplication
CAGL0G06710g	YGR079W	YGR079W	SS	3	Putative protein of unknown function; YGR079W is not an essential gene
CAGL0G06710g	YML081W	TDA9	SL	3	Transcription factor that regulates acetate production; green fluorescent protein (GFP)-fusion protein localizes to the nucleus; null mutant is sensitive to expression of the top1-T722A allele; not an essential gene; TDA9 has a paralog, RSF2, that arose from the whole genome duplication
CAGL0G06710g	YPL130W	SPO19	SS	2	Meiosis-specific prospore protein; required to produce bending force necessary for proper assembly of the prospore membrane during sporulation; identified as a weak high-copy suppressor of the spo1-1 ts mutation; SPO19 has a paralog, YOR214C, that arose from the whole genome duplication
CAGL0G06710g	YHL039W	EFM1	SS	3	Lysine methyltransferase; involved in the monomethylation of eEF1A (Tef1p/Tef2p); SET-domain family member; predicted involvement in ribosome biogenesis; green fluorescent protein (GFP)-fusion protein localizes to the cytoplasm
CAGL0G06710g	YER064C	VHR2	SS	3	Non-essential nuclear protein; null mutation has global effects on transcription; VHR2 has a paralog, VHR1, that arose from the whole genome duplication; relative distribution to the nucleus increases upon DNA replication stress
CAGL0G06710g	YOR296W	YOR296W	SS	3	Putative protein of unknown function; green fluorescent protein (GFP)-fusion protein localizes to the cytoplasm; expressed during copper starvation; YOR296W is not an essential gene
CAGL0G06710g	YPR089W	YPR089W	SS	2	Protein of unknown function; exhibits genetic interaction with ERG11 and protein-protein interaction with Hsp82p
CAGL0G06710g	YMR158C-B	YMR158C-B	SS	3	Putative protein of unknown function; may contain a lipid attachment site; YMR158C-A is not an essential gene
CAGL0G06710g	YOL025W	LAG2	SS	2	Protein that negatively regulates the SCF E3-ubiquitin ligase; regulates by interacting with and preventing neddyation of the cullin subunit, Cdc53p; longevity determinant that is preferentially expressed in young cells; similar to mammalian Cand1
CAGL0G06710g	YOR298W	MUM3	SS	2	Protein of unknown function involved in outer spore wall organization; has similarity to the tafazzins superfamily of acyltransferases
RNA Processing
CAGL0G06710g	YMR180C	CTL1	SS	2	RNA 5'-triphosphatase, localizes to both the nucleus and cytoplasm; CTL1 has a paralog, CET1, that arose from the whole genome duplication
CAGL0G06710g	YOL041C	NOP12	SS	2	Nucleolar protein involved in pre-25S rRNA processing; also involved in biogenesis of large 60S ribosomal subunit; contains an RNA recognition motif (RRM); binds to Ebp2; similar to Nop13p and Nsr1p
Metabolism
CAGL0G06710g	YHL011C	PRS3	SS	3	5-phospho-ribosyl-1(alpha)-pyrophosphate synthetase; synthesizes PRPP, which is required for nucleotide, histidine, and tryptophan biosynthesis; one of five related enzymes, which are active as heteromultimeric complexes
CAGL0G06710g	YML032C	RAD52	SS	3	Protein that stimulates strand exchange; stimulates strand exchange by facilitating Rad51p binding to single-stranded DNA; anneals complementary single-stranded DNA; involved in the repair of double-strand breaks in DNA during vegetative growth and meiosis
CAGL0G06710g	YPL150W	YPL150W	SS	3	Protein kinase of unknown cellular role; binds phosphatidylinositols and cardiolipin in a large-scale study
CAGL0G06710g	YAL053W	FLC2	SL	3	Putative FAD transporter; required for uptake of FAD into endoplasmic reticulum; involved in cell wall maintenance; FLC2 has a paralog, YOR365C, that arose from the whole genome duplication
CAGL0G06710g	YOL051W	GAL11	SL	2	Subunit of the RNA polymerase II mediator complex; associates with core polymerase subunits to form the RNA polymerase II holoenzyme; affects transcription by acting as target of activators and repressors; forms part of the tail domain of mediator
CAGL0G06710g	YOR025W	HST3	SS	3	Member of the Sir2 family of NAD(+)-dependent protein deacetylases; involved along with Hst4p in telomeric silencing, cell cycle progression, radiation resistance, genomic stability and short-chain fatty acid metabolism
CAGL0G06710g	YEL009C	GCN4	SL	2	bZIP transcriptional activator of amino acid biosynthetic genes; activator responds to amino acid starvation; expression is tightly regulated at both the transcriptional and translational levels
CAGL0G06710g	YOL041C	NOP12	SS	2	Nucleolar protein involved in pre-25S rRNA processing; also involved in biogenesis of large 60S ribosomal subunit; contains an RNA recognition motif (RRM); binds to Ebp2; similar to Nop13p and Nsr1p
CAGL0G06710g	YLR028C	ADE16	SS	3	High-affinity S-methylmethionine permease; required for utilization of S-methylmethionine as a sulfur source; has similarity to S-adenosylmethionine permease Sam3p
CAGL0G06710g	YMR169C	ALD3	SL	3	Cytoplasmic aldehyde dehydrogenase; involved in beta-alanine synthesis; uses NAD+ as the preferred coenzyme; very similar to Ald2p; expression is induced by stress and repressed by glucose
CAGL0G06710g	YML086C	ALO1	SL	3	D-Arabinono-1,4-lactone oxidase; catalyzes the final step in biosynthesis of dehydro-D-arabinono-1,4-lactone, which is protective against oxidative stress
CAGL0G06710g	YDR125C	ECM18	SS	3	Protein of unknown function; ECM18 has a paralog, ICT1, that arose from the whole genome duplication
CAGL0G06710g	YEL015W	EDC3	SS	3	Non-essential conserved protein with a role in mRNA decapping; specifically affects the function of the decapping enzyme Dcp1p; localizes to cytoplasmic mRNA processing bodies; forms cytoplasmic foci upon DNA replication stress
CAGL0G06710g	YML056C	IMD4	SL	3	Inosine monophosphate dehydrogenase; catalyzes the rate-limiting step in the de novo synthesis of GTP; member of a four-gene family in S. cerevisiae, constitutively expressed; IMD4 has a paralog, IMD3, that arose from the whole genome duplication
CAGL0G06710g	YBL090W	MRP21	SS	2	Mitochondrial ribosomal protein of the small subunit; MRP21 exhibits genetic interactions with mutations in the COX2 and COX3 mRNA 5'-untranslated leader sequences
CAGL0G06710g	YGR220C	MRPL9	SS	2	Mitochondrial ribosomal protein of the large subunit
CAGL0G06710g	YJL196C	ELO1	SS	3	Elongase I, medium-chain acyl elongase; catalyzes carboxy-terminal elongation of unsaturated C12-C16 fatty acyl-CoAs to C16-C18 fatty acids; ELO1 has a paralog, FEN1, that arose from the whole genome duplication
CAGL0G06710g	YKR046C	PET10	SS	3	Protein of unknown function that co-purifies with lipid particles; expression pattern suggests a role in respiratory growth; computational analysis of large-scale protein-protein interaction data suggests a role in ATP/ADP exchange
CAGL0G06710g	YPR069C	SPE3	SS	3	Spermidine synthase; involved in biosynthesis of spermidine and also in biosynthesis of pantothenic acid; spermidine is required for growth of wild-type cells
CAGL0G06710g	YHR067W	HTD2	SL	3	Mitochondrial 3-hydroxyacyl-thioester dehydratase; involved in fatty acid biosynthesis, required for respiratory growth and for normal mitochondrial morphology
CAGL0G06710g	YBL064C	PRX1	SS	3	Mitochondrial peroxiredoxin with thioredoxin peroxidase activity; has a role in reduction of hydroperoxides; reactivation requires Trr2p and glutathione; induced during respiratory growth and oxidative stress; phosphorylated; protein abundance increases in response to DNA replication stress
CAGL0G06710g	YOL126C	MDH2	SS	3	Cytoplasmic malate dehydrogenase; one of three isozymes that catalyze interconversion of malate and oxaloacetate; involved in the glyoxylate cycle and gluconeogenesis during growth on two-carbon compounds; interacts with Pck1p and Fbp1
CAGL0G06710g	YHR112C	YHR112C	SS	3	Protein of unknown function; localizes to the cytoplasm and nucleus; overexpression affects protein trafficking through the endocytic pathway
CAGL0G06710g	YGR087C	PDC6	SS	3	Minor isoform of pyruvate decarboxylase; decarboxylates pyruvate to acetaldehyde, involved in amino acid catabolism; transcription is glucose- and ethanol-dependent, and is strongly induced during sulfur limitation
CAGL0G06710g	YBR227C	MCX1	SS	3	Mitochondrial matrix protein; putative ATP-binding chaperone with non-proteolytic function; similar to bacterial ClpX proteins
CAGL0G06710g	YOL049W	GSH2	SS	2	Glutathione synthetase; catalyzes the ATP-dependent synthesis of glutathione (GSH) from gamma-glutamylcysteine and glycine; induced by oxidative stress and heat shock
CAGL0G06710g	YMR152W	YIM1	SS	3	Protein of unknown function; null mutant displays sensitivity to DNA damaging agents; the authentic, non-tagged protein is detected in highly purified mitochondria in high-throughput studies; protein abundance increases in response to DNA replication stress
Signal Transduction
CAGL0G06710g	YPL150W	YPL150W	SS	3	Protein kinase of unknown cellular role; binds phosphatidylinositols and cardiolipin in a large-scale study
CAGL0G06710g	YLR028C	ADE16	SS	3	High-affinity S-methylmethionine permease; required for utilization of S-methylmethionine as a sulfur source; has similarity to S-adenosylmethionine permease Sam3p
CAGL0G06710g	YPR054W	SMK1	SS	3	Middle sporulation-specific mitogen-activated protein kinase (MAPK); required for production of the outer spore wall layers; negatively regulates activity of the glucan synthase subunit Gsc2p
Stress Response
CAGL0G06710g	YMR169C	ALD3	SL	3	Cytoplasmic aldehyde dehydrogenase; involved in beta-alanine synthesis; uses NAD+ as the preferred coenzyme; very similar to Ald2p; expression is induced by stress and repressed by glucose
CAGL0G06710g	YML086C	ALO1	SL	3	D-Arabinono-1,4-lactone oxidase; catalyzes the final step in biosynthesis of dehydro-D-arabinono-1,4-lactone, which is protective against oxidative stress
CAGL0G06710g	YOL049W	GSH2	SS	2	Glutathione synthetase; catalyzes the ATP-dependent synthesis of glutathione (GSH) from gamma-glutamylcysteine and glycine; induced by oxidative stress and heat shock
CAGL0G06710g	YMR152W	YIM1	SS	2	Protein of unknown function; null mutant displays sensitivity to DNA damaging agents; the authentic, non-tagged protein is detected in highly purified mitochondria in high-throughput studies; protein abundance increases in response to DNA replication stress
CAGL0G06710g	YOL128C	YGK3	SL	2	Protein kinase related to mammalian GSK-3 glycogen synthase kinases; GSK-3 homologs (Mck1p, Rim11p, Mrk1p, Ygk3p) are involved in control of Msn2p-dependent transcription of stress responsive genes and in protein degradation; YGK3 has a paralog, MCK1, that arose from the whole genome duplication
Protein Degradation
CAGL0G06710g	YOL128C	YGK3	SL	2	Protein kinase related to mammalian GSK-3 glycogen synthase kinases; GSK-3 homologs (Mck1p, Rim11p, Mrk1p, Ygk3p) are involved in control of Msn2p-dependent transcription of stress responsive genes and in protein degradation; YGK3 has a paralog, MCK1, that arose from the whole genome duplication
Protein amino acid phosphorylation
CAGL0G06710g	YOL128C	YGK3	SL	3	Protein kinase related to mammalian GSK-3 glycogen synthase kinases; GSK-3 homologs (Mck1p, Rim11p, Mrk1p, Ygk3p) are involved in control of Msn2p-dependent transcription of stress responsive genes and in protein degradation; YGK3 has a paralog, MCK1, that arose from the whole genome duplication
Transport
CAGL0G06710g	YKL120W	OAC1	SS	3	Mitochondrial inner membrane transporter; transports oxaloacetate, sulfate, thiosulfate, and isopropylmalate; member of the mitochondrial carrier family
CAGL0G06710g	YML107C	PML39	SS	3	Protein required for nuclear retention of unspliced pre-mRNAs; required along with Mlp1p and Pml1p; anchored to nuclear pore complex via Mlp1p and Mlp2p; found with the subset of nuclear pores farthest from the nucleolus; may interact with ribosomes
CAGL0G06710g	YLL061W	MMP1	SS	3	High-affinity S-methylmethionine permease; required for utilization of S-methylmethionine as a sulfur source; has similarity to S-adenosylmethionine permease Sam3p
CAGL0G06710g	YAL053W	FLC2	SL	3	Putative FAD transporter; required for uptake of FAD into endoplasmic reticulum; involved in cell wall maintenance; FLC2 has a paralog, YOR365C, that arose from the whole genome duplication
CAGL0G06710g	YAL029C	MYO4	SS	3	Type V myosin motor involved in actin-based transport of cargos; required for mRNA transport, including ASH1 mRNA, and facilitating the growth and movement of ER tubules into the growing bud along with She3p; MYO4 has a paralog, MYO2, that arose from the whole genome duplication
CAGL0G06710g	YOR327C	SNC2	SL	3	Vesicle membrane receptor protein (v-SNARE); involved in the fusion between Golgi-derived secretory vesicles with the plasma membrane; member of the synaptobrevin/VAMP family of R-type v-SNARE proteins; SNC2 has a paralog, SNC1, that arose from the whole genome duplication
Protein Transport
CAGL0G06710g	YMR040W	YET2	SS	2	Protein of unknown function that may interact with ribosomes; based on co-purification experiments; homolog of human BAP31 protein; YET2 has a paralog, YET1, that arose from the whole genome duplication
CAGL0G06710g	YJR153W	PGU1	SL	3	Endo-polygalacturonase; pectolytic enzyme that hydrolyzes the alpha-1,4-glycosidic bonds in the rhamnogalacturonan chains in pectins
CAGL0G06710g	YBR227C	MCX1	SS	2	Mitochondrial matrix protein; putative ATP-binding chaperone with non-proteolytic function; similar to bacterial ClpX proteins
CAGL0G06710g	YOL051W	GAL11	SL	3	Subunit of the RNA polymerase II mediator complex; associates with core polymerase subunits to form the RNA polymerase II holoenzyme; affects transcription by acting as target of activators and repressors; forms part of the tail domain of mediator
CAGL0G06710g	YPL150W	YPL150W	SS	2	Protein kinase of unknown cellular role; binds phosphatidylinositols and cardiolipin in a large-scale study
Transcription
CAGL0G06710g	YEL009C	GCN4	SL	3	bZIP transcriptional activator of amino acid biosynthetic genes; activator responds to amino acid starvation; expression is tightly regulated at both the transcriptional and translational levels
CAGL0G06710g	YOR025W	HST3	SS	3	Member of the Sir2 family of NAD(+)-dependent protein deacetylases; involved along with Hst4p in telomeric silencing, cell cycle progression, radiation resistance, genomic stability and short-chain fatty acid metabolism
CAGL0G06710g	YOL051W	GAL11	SL	3	Subunit of the RNA polymerase II mediator complex; associates with core polymerase subunits to form the RNA polymerase II holoenzyme; affects transcription by acting as target of activators and repressors; forms part of the tail domain of mediator
DNA damage response
CAGL0G06710g	YOL063C	CRT10	SS	3	Protein involved in transcriptional regulation of RNR2 and RNR3; expression of the gene is induced by DNA damage and null mutations confer increased resistance to hydroxyurea; N-terminal region has a leucine repeat and a WD40 repeat
CAGL0K11528g	YKL114C	APN1	SS	3	Major apurinic/apyrimidinic endonuclease; 3'-repair diesterase; involved in repair of DNA damage by oxidation and alkylating agents
CAGL0F00979g	YOL043C	NTG2	SS	3	DNA N-glycosylase and apurinic/apyrimidinic (AP) lyase; involved in base excision repair, localizes to the nucleus
CAGL0H06306g	YAL015C	NTG1	SS	3	DNA N-glycosylase and apurinic/apyrimidinic (AP) lyase; involved in base excision repair; acts in both nucleus and mitochondrion; creates a double-strand break at mtDNA origins that stimulates replication in response to oxidative stress; required for maintaining mitochondrial genome integrity
DNA repair
CAGL0G06710g	YLR061W	RPL22A	SS	3	Ribosomal 60S subunit protein L22A; required for the oxidative stress response in yeast; homologous to mammalian ribosomal protein L22, no bacterial homolog; RPL22A has a paralog, RPL22B, that arose from the whole genome duplication
CAGL0G06710g	YBL090W	MRP21	SS	3	Mitochondrial ribosomal protein of the small subunit; MRP21 exhibits genetic interactions with mutations in the COX2 and COX3 mRNA 5'-untranslated leader sequences
CAGL0G06710g	YGR220C	MRPL9	SS	3	Mitochondrial ribosomal protein of the large subunit
CAGL0G06710g	YML032C	RAD52	SS	3	Protein that stimulates strand exchange; stimulates strand exchange by facilitating Rad51p binding to single-stranded DNA; anneals complementary single-stranded DNA; involved in the repair of double-strand breaks in DNA during vegetative growth and meiosis
DNA recombination
CAGL0G06710g	YDR446W	ECM11	SS	3	Non-essential protein apparently involved in meiosis; GFP fusion protein is present in discrete clusters in the nucleus throughout mitosis; may be involved in maintaining chromatin structure
Cell organisation and Biogenesis
CAGL0G06710g	YDR446W	ECM11	SS	3	Non-essential protein apparently involved in meiosis; GFP fusion protein is present in discrete clusters in the nucleus throughout mitosis; may be involved in maintaining chromatin structure
CAGL0G06710g	YDR125C	ECM18	SS	3	Protein of unknown function; ECM18 has a paralog, ICT1, that arose from the whole genome duplication
CAGL0G06710g	YML034W	SRC1	SS	3	Inner nuclear membrane protein; functions in regulation of subtelomeric genes and is linked to TREX (transcription export) factors; SRC1 produces 2 splice variant proteins with different functions; alternative splicing of SRC1 pre-mRNA is promoted by Hub1p; mutant has aneuploidy tolerance; SEC1 has a paralog, HEH2, that arose from the whole genome duplication
CAGL0G06710g	YOL051W	GAL11	SL	3	Subunit of the RNA polymerase II mediator complex; associates with core polymerase subunits to form the RNA polymerase II holoenzyme; affects transcription by acting as target of activators and repressors; forms part of the tail domain of mediator
CAGL0G06710g	YAL053W	FLC2	SL	3	Putative FAD transporter; required for uptake of FAD into endoplasmic reticulum; involved in cell wall maintenance; FLC2 has a paralog, YOR365C, that arose from the whole genome duplication
CAGL0G06710g	YML032C	RAD52	SS	3	Protein that stimulates strand exchange; stimulates strand exchange by facilitating Rad51p binding to single-stranded DNA; anneals complementary single-stranded DNA; involved in the repair of double-strand breaks in DNA during vegetative growth and meiosis
CAGL0G06710g	YOR327C	SNC2	SL	3	Vesicle membrane receptor protein (v-SNARE); involved in the fusion between Golgi-derived secretory vesicles with the plasma membrane; member of the synaptobrevin/VAMP family of R-type v-SNARE proteins; SNC2 has a paralog, SNC1, that arose from the whole genome duplication
CAGL0G06710g	YML124C	TUB3	SS	2	Alpha-tubulin; associates with beta-tubulin (Tub2p) to form tubulin dimer, which polymerizes to form microtubules; expressed at lower level than Tub1p; TUB3 has a paralog, TUB1, that arose from the whole genome duplication
