# Supplementary material for: Functional Characterization of a Novel Oxidative Stress Protection Protein in the Pathogenic Yeast Candida glabrata
Source: Front Genet. 2020 Sep 25;11:530915. doi: 10.3389/fgene.2020.530915 (PMC7545072; doi:10.3389/fgene.2020.530915)
Supplement: Supplementary Table 3 — Analysis of the SGA screenings with ORI1 (CAGL0G06710g) in the presence and absence of oxidative stress in the form of hydrogen peroxide. [file Table_3.XLSX]

## Sheet: No Stress
k: number of genes from the input cluster in given category.
f: number of genes total in given category.
The p-values represent the probability that the intersection of a given list with any given functional category occurs by chance. The Bonferroni-correction divides the p-value threshold, that would be deemed significant for an individual test, by the number of tests conducted and thus accounts for spurious significance due to multiple testing over the categories of a database.
GO Molecular Function
Category	p-value	In Category from Cluster	k	f
DNA-(apurinic or apyrimidinic site) lyase activity	7.987e-05	NTG1 APN1 NTG2	3	6
oxidized pyrimidine base lesion DNA N-glycosylase activity	0.0002602	NTG1 NTG2	2	2
ferric-chelate reductase activity	0.006835	FRE2 FRE1	2	8
GO Biological Process
Category	p-value	In Category from Cluster	k	f
base-excision repair	0.0001021	NTG1 APN1 UNG1 NTG2	4	16
base-excision repair, AP site formation	0.001528	NTG1 NTG2	2	4
iron ion transport	0.00374	FRE2 FRE1	2	6
glucose transport	0.005181	RGT2 MTH1	2	7
copper ion import	0.006835	FRE2 FRE1	2	8
GO Cellular Component
Category	p-value	In Category from Cluster	k	f
mitochondrion	0.0002681	NTG1 MRPS9 EXO5 FZO1 SHM1 MRP10 YDR115W ATP22 MRPL28 ECM10 PIC2 NIF3 YGR021W MSM1 QCR9 TDH3 MRPL9 ZUO1 COX6 GEP4 APN1 ECM19 UNG1 PPA2 LYP1 GOR1 MRPS12 MCT1 ODC2 MBF1 AIM43 POS5	32	1072

## Sheet: Oxidative stress
k: number of genes from the input cluster in given category.
f: number of genes total in given category.
The p-values represent the probability that the intersection of a given list with any given functional category occurs by chance. The Bonferroni-correction divides the p-value threshold, that would be deemed significant for an individual test, by the number of tests conducted and thus accounts for spurious significance due to multiple testing over the categories of a database.
GO Molecular Function
Category	p-value	In Category from Cluster	k	f
DNA-(apurinic or apyrimidinic site) lyase activity	1.135e-05	NTG1 APN1 NTG2	3	6
oxidized pyrimidine base lesion DNA N-glycosylase activity	7.065e-05	NTG1 NTG2	2	2
catalytic activity	0.001289	NTG1 PDC6 YHR112C ADE16 IMD4 ALO1 YIM1 NTG2 GSH2 MDH2 SPE3	11	455
oxidoreductase activity	0.001902	PRX1 HTD2 IMD4 ALO1 AIM33 YIM1 ALD3 MDH2	8	272
lyase activity	0.004351	PDC6 HTD2 YHR112C APN1	4	79
hydrolase activity, acting on glycosyl bonds	0.004572	NTG1 PGU1 NTG2	3	40
endonuclease activity	0.006778	NTG1 APN1 NTG2	3	46
deoxyribonuclease IV (phage-T4-induced) activity	0.008481	APN1	1	1
oxaloacetate secondary active transmembrane transporter activity	0.008481	OAC1	1	1
isopropylmalate transmembrane transporter activity	0.008481	OAC1	1	1
S-methylmethionine transmembrane transporter activity	0.008481	MMP1	1	1
D-arabinono-1,4-lactone oxidase activity	0.008481	ALO1	1	1
oxidoreductase activity, acting on the CH-OH group of donors, oxygen as acceptor	0.008481	ALO1	1	1
glutathione synthase activity	0.008481	GSH2	1	1
spermidine synthase activity	0.008481	SPE3	1	1
polygalacturonase activity	0.008481	PGU1	1	1
GO Biological Process
Category	p-value	In Category from Cluster	k	f
base-excision repair	0.0002993	NTG1 APN1 NTG2	3	16
base-excision repair, AP site formation	0.0004193	NTG1 NTG2	2	4
oxidation-reduction process	0.001902	PRX1 HTD2 IMD4 ALO1 AIM33 YIM1 ALD3 MDH2	8	272
cellular cell wall organization	0.006643	ECM18 ECM11 PGU1 SMK1	4	89
regulation of transcription from RNA polymerase II promoter, global	0.008481	CRT10	1	1
fatty acid elongation, unsaturated fatty acid	0.008481	ELO1	1	1
pectin catabolic process	0.008481	PGU1	1	1
oxaloacetate transport	0.008481	OAC1	1	1
isopropylmalate transport	0.008481	OAC1	1	1
S-methylmethionine transport	0.008481	MMP1	1	1
negative regulation of ubiquitin-protein ligase activity	0.008481	LAG2	1	1
metabolic process	0.008821	NTG1 PGU1 ADE16 IMD4 YIM1 ALD3 NTG2 MDH2 MUM3	9	425
purine nucleotide biosynthetic process	0.009908	ADE16 IMD4	2	18
